# Supplementary material for: A Comparative Analysis of RNAi Trigger Uptake and Distribution in Mosquito Vectors of Disease
Source: Insects. 2023 Jun 15;14(6):556. doi: 10.3390/insects14060556 (PMC10299510; doi:10.3390/insects14060556)
Supplement: Supplementary file 1 [file insects-14-00556-s001.zip]

Archive with 1 entries (1 files):
- insects-2403396-supplementary.pdf
